# Supplementary material for: Screening, Identification, and Fermentation Optimization of the Antagonistic Actinomycete Strain TCS21-117 Against Botrytis cinerea
Source: Microorganisms. 2025 Feb 9;13(2):379. doi: 10.3390/microorganisms13020379 (PMC11858271; doi:10.3390/microorganisms13020379)
Supplement: Supplementary file 1 [file microorganisms-13-00379-s001.zip]

Archive with 1 entries (1 files):
- microorganisms-3460559-supplementary.pdf
